# Supplementary material for: Tailoring the Crystallization Behavior of Mixed Lead‐Tin Mixed‐Halide Perovskites for Optimal‐Bandgap Solar Cells
Source: Adv Sci (Weinh). 2025 Nov 19;13(7):e20948. doi: 10.1002/advs.202520948 (PMC12866725; doi:10.1002/advs.202520948)
Supplement: Supplementary file 2 — Supporting Information [file ADVS-13-e20948-s002.zip]

Archive with 1 entries (1 files):
- JV and EQE data.xlsx
