# Supplementary material for: Tailoring the Crystallization Behavior of Mixed Lead‐Tin Mixed‐Halide Perovskites for Optimal‐Bandgap Solar Cells
Source: Adv Sci (Weinh). 2025 Nov 19;13(7):e20948. doi: 10.1002/advs.202520948 (PMC12866725; doi:10.1002/advs.202520948)
Supplement: Supplementary file 2 — Supporting Information [file ADVS-13-e20948-s002.zip › JV and EQE data.xlsx]

## Sheet: J-V scans
	Forward scan	Reverse scan
Voltage	Current	Current
(V)	(mA/cm2)	(mA/cm2)
-0.5	-26.5237	-25.9553
-0.49	-26.3188	-25.9483
-0.48	-26.1886	-25.9519
-0.47	-26.0958	-25.9474
-0.46	-26.0245	-25.9376
-0.45	-25.9707	-25.943
-0.44	-25.9154	-25.9325
-0.43	-25.8781	-25.9269
-0.42	-25.8444	-25.9228
-0.41	-25.8156	-25.9237
-0.4	-25.7891	-25.9115
-0.39	-25.7695	-25.9131
-0.38	-25.7419	-25.911
-0.37	-25.7286	-25.905
-0.36	-25.7111	-25.8945
-0.35	-25.6983	-25.8983
-0.34	-25.6845	-25.9016
-0.33	-25.6724	-25.8925
-0.32	-25.6592	-25.885
-0.31	-25.6485	-25.8673
-0.3	-25.6377	-25.8824
-0.29	-25.6287	-25.8697
-0.28	-25.617	-25.8758
-0.27	-25.6048	-25.8638
-0.26	-25.5983	-25.8675
-0.25	-25.5917	-25.8584
-0.24	-25.5817	-25.8548
-0.23	-25.5707	-25.8557
-0.22	-25.5668	-25.853
-0.21	-25.5596	-25.8519
-0.2	-25.5536	-25.8463
-0.19	-25.5432	-25.8427
-0.18	-25.5379	-25.8405
-0.17	-25.5311	-25.8346
-0.16	-25.5234	-25.8292
-0.15	-25.5158	-25.8267
-0.14	-25.5093	-25.8239
-0.13	-25.5046	-25.8192
-0.12	-25.4992	-25.8273
-0.11	-25.4945	-25.8161
-0.1	-25.4934	-25.8133
-0.09	-25.4821	-25.8086
-0.08	-25.4772	-25.8056
-0.07	-25.473	-25.8087
-0.06	-25.4702	-25.8064
-0.05	-25.4657	-25.8024
-0.04	-25.4572	-25.7946
-0.03	-25.4521	-25.7952
-0.02	-25.4472	-25.791
-0.01	-25.4388	-25.7853
0	-25.4362	-25.7798
0.01	-25.4349	-25.7789
0.02	-25.4284	-25.7746
0.03	-25.4235	-25.7695
0.04	-25.4175	-25.7661
0.05	-25.4093	-25.7619
0.06	-25.404	-25.7588
0.07	-25.398	-25.7566
0.08	-25.3908	-25.7463
0.09	-25.3864	-25.74
0.1	-25.3841	-25.7409
0.11	-25.3762	-25.7367
0.12	-25.3707	-25.7323
0.13	-25.3659	-25.7245
0.14	-25.3606	-25.7201
0.15	-25.3603	-25.7191
0.16	-25.3494	-25.7138
0.17	-25.3423	-25.7066
0.18	-25.3358	-25.7037
0.19	-25.3338	-25.6982
0.2	-25.33	-25.6932
0.21	-25.3251	-25.6886
0.22	-25.317	-25.6808
0.23	-25.3101	-25.6777
0.24	-25.3005	-25.6704
0.25	-25.3011	-25.6674
0.26	-25.2949	-25.6575
0.27	-25.286	-25.6514
0.28	-25.2786	-25.6463
0.29	-25.2764	-25.6393
0.3	-25.2684	-25.6317
0.31	-25.2602	-25.6236
0.32	-25.2521	-25.6188
0.33	-25.2444	-25.609
0.34	-25.2359	-25.6019
0.35	-25.2296	-25.5953
0.36	-25.2213	-25.5843
0.37	-25.2147	-25.5741
0.38	-25.2065	-25.5706
0.39	-25.1991	-25.5597
0.4	-25.1924	-25.5486
0.41	-25.1823	-25.5426
0.42	-25.175	-25.5314
0.43	-25.1674	-25.5204
0.44	-25.1541	-25.509
0.45	-25.1413	-25.4935
0.46	-25.1333	-25.4845
0.47	-25.1275	-25.4733
0.48	-25.1196	-25.4655
0.49	-25.1087	-25.4543
0.5	-25.1002	-25.4425
0.51	-25.0875	-25.4312
0.52	-25.0743	-25.417
0.53	-25.0629	-25.4053
0.54	-25.0483	-25.3906
0.55	-25.0375	-25.3788
0.56	-25.0216	-25.368
0.57	-25.0045	-25.3487
0.58	-24.9848	-25.3399
0.59	-24.9648	-25.318
0.6	-24.9346	-25.2945
0.61	-24.9055	-25.2686
0.62	-24.8692	-25.2363
0.63	-24.823	-25.1971
0.64	-24.7702	-25.146
0.65	-24.706	-25.0791
0.66	-24.6236	-24.9976
0.67	-24.5271	-24.8987
0.68	-24.4025	-24.7719
0.69	-24.2499	-24.6161
0.7	-24.0648	-24.4303
0.71	-23.8333	-24.1867
0.72	-23.5445	-23.9009
0.73	-23.1856	-23.5376
0.74	-22.738	-23.0875
0.75	-22.189	-22.5361
0.76	-21.5045	-21.8551
0.77	-20.6636	-21.0229
0.78	-19.637	-20.0103
0.79	-18.3875	-18.7813
0.8	-16.8972	-17.3041
0.81	-15.1196	-15.5449
0.82	-13.1092	-13.5396
0.83	-10.705	-11.2111
0.84	-7.99005	-8.55791
0.85	-4.95147	-5.57763
0.86	-1.591	-2.25901
0.87	2.08254	1.28883
0.88	6.0613	5.1333
0.89	10.3107	9.28987
0.9	14.8481	13.7295
0.91	19.7044	18.3348
0.92	24.7565	23.2345
0.93	30.0057	28.345
0.94	35.4346	33.6432
0.95	41.0632	39.1577
0.96	46.8623	44.8829
0.97	52.8314	50.843
0.98	58.9371	57.0686
0.99	65.1795	63.6499
1	71.5233	70.7992

## Sheet: EQE
	Without light bias	With light bias
Wavelength	EQE	EQE
(nm)	(%)	(%)
300	49.9099	50.1521
310	51.3357	52.3422
320	55.1969	54.1146
330	61.6407	61.6407
340	72.3814	71.3211
350	71.4273	69.4549
360	71.6888	71.2443
370	72.1663	71.3496
380	72.6889	71.5411
390	72.8041	71.2112
400	74.356	71.4294
410	72.0621	70.6169
420	71.3812	69.8359
430	70.9392	69.6921
440	71.4245	69.9963
450	72.0898	70.7225
460	73.6611	71.9891
470	75.4165	73.8028
480	73.0039	73.0039
490	78.6623	76.9737
500	80.1847	78.5088
510	81.6709	79.9804
520	83.1816	81.4807
530	84.552	82.4829
540	84.9925	83.1553
550	85.4843	83.6606
560	85.3895	85.0472
570	85.3071	83.4404
580	85.151	80.6622
590	85.0756	83.2023
600	84.852	82.9823
610	84.5277	82.692
620	84.3453	82.5329
630	84.2355	82.471
640	84.0159	82.2822
650	83.9136	82.1633
660	83.8669	82.061
670	83.6927	81.9701
680	83.5967	81.9235
690	83.5938	81.8982
700	83.5023	81.8393
710	83.3775	81.4759
720	82.7698	81.4603
730	82.6139	81.0289
740	82.1138	80.4807
750	82.2548	80.5999
760	81.6932	80.1264
770	81.6867	80.1318
780	81.1793	79.5889
790	80.6235	79.1086
800	80.388	78.868
810	79.8757	78.3648
820	79.2724	77.7446
830	78.5382	77.0442
840	76.9403	75.5178
850	75.5778	74.2087
860	75.1413	73.7423
870	73.3026	71.9397
880	70.6696	69.3773
890	67.0032	65.8425
900	61.15	60.0821
910	52.7041	51.7771
920	43.3311	42.5417
930	33.7644	33.1869
940	24.0852	23.6609
950	15.289	14.9982
960	9.02526	8.89088
970	5.03372	4.96439
980	2.60584	2.577
990	1.23609	1.21989
1000	0.59093	0.58479
1010	0.24954	0.24666
1020	0.11961	0.11923
1030	0.05491	0.05561
1040	0.0274	0.02832
1050	0.01538	0.01473
1060	0.00827	0.00795
1070	0.00398	0.00519
1080	0.00226	0.0031
1090	0.00148	0.00184
1100	0.00132	0.0022
